# Supplementary material for: Influence of Four Veterinary Antibiotics on Constructed Treatment Wetland Nitrogen Transformation
Source: Toxics. 2024 May 8;12(5):346. doi: 10.3390/toxics12050346 (PMC11125918; doi:10.3390/toxics12050346)
Supplement: Supplementary file 1 [file toxics-12-00346-s001.zip]

Archive with 1 entries (1 files):
- toxics-2926726-supplementary.pdf
